# Supplementary material for: Downregulation of Aging-Associated Gene SUCLG1 Marks the Aggressiveness of Liver Disease
Source: Cancers (Basel). 2025 Jan 21;17(3):339. doi: 10.3390/cancers17030339 (PMC11815819; doi:10.3390/cancers17030339)
Supplement: Supplementary file 1 [file cancers-17-00339-s001.zip]

Archive with 1 entries (1 files):
- cancers-3368263-supplementary.pdf
